# Supplementary material for: Correlation between Low Temperature Adaptation and Oxidative Stress in Saccharomyces cerevisiae
Source: Front Microbiol. 2016 Aug 3;7:1199. doi: 10.3389/fmicb.2016.01199 (PMC4971067; doi:10.3389/fmicb.2016.01199)
Supplement: Supplementary file 1 [file Table1.XLSX]

## Sheet: Hoja1
	Supplementary Table 1. BY4743 deletant strains used in the present study
	Gene	Sistematic name	Description
	MET3	YJR010W	ATP sulfurylase; catalyzes the primary step of intracellular sulfate activation, essential for assimilatory reduction of sulfate to sulfide, involved in methionine metabolism
	MET10	YFR030W	Subunit alpha of assimilatory sulfite reductase; complex converts sulfite into sulfide
	STR3	YGL184C	Peroxisomal cystathionine beta-lyase; converts cystathionine into homocysteine; may be redox regulated by Gto1p; involved in the release of the aromatic thiol 3-mercaptohexanol during wine fermentation
	MET28	YIR017C	bZIP transcriptional activator in the Cbf1p-Met4p-Met28p complex; participates in the regulation of sulfur metabolism
	MET1	YKR069W	S-adenosyl-L-methionine uroporphyrinogen III transmethylase; involved in the biosynthesis of siroheme, a prosthetic group used by sulfite reductase; required for sulfate assimilation and methionine biosynthesis
	GTT1	YIR038C	ER associated glutathione S-transferase capable of homodimerization; expression induced during the diauxic shift and throughout stationary phase; functional overlap with Gtt2p, Grx1p, and Grx2p
	MET5	YJR137C	Sulfite reductase beta subunit; involved in amino acid biosynthesis, transcription repressed by methionine
	MET14	YKL001C	Adenylylsulfate kinase; required for sulfate assimilation and involved in methionine metabolism
	GPX1	YKL026C	Phospholipid hydroperoxide glutathione peroxidase; induced by glucose starvation that protects cells from phospholipid hydroperoxides and nonphospholipid peroxides during oxidative stress
	SUL2	YLR092W	High affinity sulfate permease; sulfate uptake is mediated by specific sulfate transporters Sul1p and Sul2p, which control the concentration of endogenous activated sulfate intermediates
	MET17	YLR303W	O-acetyl homoserine-O-acetyl serine sulfhydrylase; required for Methionine and cysteine biosynthesis
	EFM6	YNL024C	Putative S-adenosylmethionine-dependent lysine methyltransferase; responsible for modifying Lys-390 in translational elongation factor EF-1 alpha
	MET16	YPR167C	3'-phosphoadenylsulfate reductase; reduces 3'-phosphoadenylyl sulfate to adenosine-3',5'-bisphosphate and free sulfite using reduced thioredoxin as cosubstrate, involved in sulfate assimilation and methionine metabolism
	GPX2	YBR244W	Phospholipid hydroperoxide glutathione peroxidase; protects cells from phospholipid hydroperoxides and nonphospholipid peroxides during oxidative stress
	MET32	YDR253C	Zinc-finger DNA-binding transcription factor; involved in transcriptional regulation of the methionine biosynthetic genes
	MUP1	YGR055W	High affinity methionine permease; integral membrane protein with 13 putative membrane-spanning regions; also involved in cysteine uptake
	YHR112C	YHR112C	Protein of unknown function; localizes to the cytoplasm and nucleus; overexpression affects protein trafficking through the endocytic pathway
	CRG1	YHR209W	S-AdoMet-dependent methyltransferase involved in lipid homeostasis
	TRX2	YGR209C	Cytoplasmic thioredoxin isoenzyme; part of thioredoxin system which protects cells against oxidative and reductive stress
	TRR2	YHR106W	Mitochondrial thioredoxin reductase; involved in protection against oxidative stress
	TRX1	YLR043C	Cytoplasmic thioredoxin isoenzyme; part of thioredoxin system which protects cells against oxidative and reductive stress
	TRX3	YCR083W	Mitochondrial thioredoxin
	HYR1	YIR037W	Thiol peroxidase; functions as a hydroperoxide receptor to sense intracellular hydroperoxide levels and transduce a redox signal to the Yap1p transcription factor
	GRX4	YER174C	Glutathione-dependent oxidoreductase
	GRX1	YCL035C	Glutathione-dependent disulfide oxidoreductase
	GRX3	YDR098C	Glutathione-dependent oxidoreductase
	GRX2	YDR513W	Cytoplasmic glutaredoxin
	GRX5	YPL059W	Glutathione-dependent oxidoreductase
	GLR1	YPL091W	Cytosolic and mitochondrial glutathione oxidoreductase
	SKN7	YHR206W	Nuclear response regulator and transcription factor
	CAD1	YDR423C	AP-1-like basic leucine zipper (bZIP) transcriptional activator; involved in stress responses
	TSA2	YDR453C	Stress inducible cytoplasmic thioredoxin peroxidase; cooperates with Tsa1p in the removal of reactive oxygen, nitrogen and sulfur species using thioredoxin as hydrogen donor
	UBA4	YHR111W	E1-like protein that activates Urm1p before urmylation
	URM1	YIL008W	Ubiquitin-like protein involved in thiolation of cytoplasmic tRNAs
	HMS2	YJR147W	Protein with similarity to heat shock transcription factors
	SRX1	YKL086W	Sulfiredoxin; contributes to oxidative stress resistance by reducing cysteine-sulfinic acid groups in the peroxiredoxin Tsa1p, which is formed upon exposure to oxidants
	AHP1	YLR109W	Thiol-specific peroxiredoxin; reduces hydroperoxides to protect against oxidative damage
	YAP1	YML007W	Basic leucine zipper (bZIP) transcription factor; required for oxidative stress tolerance
	TSA1	YML028W	Thioredoxin peroxidase; acts as both ribosome-associated and free cytoplasmic antioxidant
	TUM1	YOR251C	Rhodanese domain sulfur transferase
	*MATa/alpha; his3D1/his3D1; leu2D0/leu2D0; met15D0/MET15; LYS2/lys2D0; ura3D0/ura3D0
